# Supplementary material for: Single-cell profiling of myasthenia gravis identifies a pathogenic T cell signature
Source: Acta Neuropathol. 2021 Mar 28;141(6):901–15. doi: 10.1007/s00401-021-02299-y (PMC8113175; doi:10.1007/s00401-021-02299-y)
Supplement: Supplementary file 1 — Supplementary file1 (XLSX 30 kb) [file 401_2021_2299_MOESM1_ESM.xlsx]

## Sheet: Data_S1_cohort_blood
Supplementary Data 1
Clinical and demographic characteristics of all MG and control patients enrolled in the mass cytometry study.
Disease duration was calculated based on first manifestation of disease symptoms. When no date for first manifestation of symptoms was available, the date of diagnosis was used instead. Cutoff for the differentiation between late and early onset was 50 years.
MG = Myasthenia Gravis; CTRL = control; M = male; F = female; AChEI = acetylcholine esterase inhibitor; y = yes; n = no; MGFA = MG Foundation of American Classification; unk = unknown; NA = non-applicable
sample_id	age years old	blood draw year	MG or CTRL	M or F	first manifestation	first diagnosed	disease duration months	age at onset	early vs late onset 50	a AChR nmol l	a MuSK nmol l	a Titin Quot	MGFA class	Besinger of 24 possible points	Besinger divided by number of items	thymoma y/n	histology staging	thymectomy y n	date of thymectomy	mestinon dose mg day	steroids y n	other immunsosuppressants	comment to drugs
1	46	2016	MG	F	2006	2008	100	36	early	16.1	0	0.1	1	5	0.625	n	lymphoid hyperplasia	y	2010	60	n	none
2	46	2016	MG	F	1986	1987	359	16	early	4.2	0	0.1	2B	1	0.125	unk	unk	y	1987	180	n	none
3	52	2017	MG	M	unk	1992	300	27	early	1.3	0	0.1	1	6	0.75	n	NA	n	NA	240	n	none
4	58	2016	MG	M	Mar-15	unk	19	57	late	0.7	0	8.5	2	1	0.125	n	NA	n	NA	30	n	none
5	58	2017	MG	M	2015	Jun-17	30	56	late	1.3	0	7.5	1	0	0	n	NA	n	NA	0	n	none
6	63	2016	MG	M	unk	Sep-13	39	60	late	18	unk	unk	2B	0	0	n	NA	n	NA	0	n	none
7	64	2016	MG	M	Sep-16	unk	1	64	late	47.8	unk	unk	2B	unk	unk	n	NA	n	NA	180	n	none	blood draw before start prednisone and azathioprine; before start rituximab
8	66	2017	MG	M	Oct-16	Dec-16	4	66	late	23.7	0	4.5	1	4	0.5	n	NA	n	NA	90	n	none
10	70	2017	MG	M	Jul-17	Jul-17	0	70	late	33.2	0	25	1	4	0.5	n	NA	n	NA	0	n	none	blood draw before start AChEI
11	74	2017	MG	M	unk	Jul-10	80	67	late	111.9	0	0.1	1	5 (of 18)	0.833	n	NA	n	NA	270	n	none
12	77	2017	MG	M	unk	2003	168	63	late	3.4	0	0.1	1	9	1.123	n	NA	n	NA	180	n	none	blood draw before start prednisone
13	80	2017	MG	F	Feb-17	Feb-17	1	80	late	29.4	0	10	1	8	0.33	n	NA	n	NA	0	n	none
14	88	2016	MG	M	unk	Apr-15	17	87	late	91.9	0.02	6	2B	3	0.375	n	unk	n	NA	360	n	azathioprine	azathioprine 150 mg/day
15	70	2016	MG	M	unk	2004	148	58	late	5.1	0	8	2B	1	0.125	n	unk	y	2004	0	n	azathioprine	azathioprine 150 mg/day
16	80	2016	MG	F	Sep-14	Feb-15	20	78	late	12.7	0	0.1	2A	4	0.5	n	unk	n	NA	40	n	azathioprine	azathioprine 100 mg/day
17	72	2017	MG	M	Nov-08	Jan-09	97	63	late	44.6	0	0.6	2B	0	0	n	NA	n	NA	90	n	azathioprine	azathioprine 75 mg/day
18	58	2017	MG	M	Mar-15	Apr-15	22	56	late	21.8	0	4	2A	unk	0.06	n	NA	y	Jul-15	280	n	azathioprine	azathioprine 200 mg/day
19	91	2017	MG	M	unk	Nov-09	88	81	late	7.5	0	0.3	2B	2	0.25	n	NA	n	NA	130	n	azathioprine	azathioprine 100 mg/day
20	38	2017	MG	F	Jun-09	unk	94	30	early	199	0	0.1	2	7	0.875	unk	unk	y	Oct-09	210	n	azathioprine	azathioprine 100 mg/day
21	47	2017	MG	F	unk	1986	375	31	early	217.5	0	0.2	2A	3	0.375	n	thymic hyperplasia	y	1987	60	n	azathioprine	azathioprine 100 mg/day
36	59	2016	MG	M	unk	May 10	71	53	late	25	0	7	2A	1	0.125	y	thymoma B2	y	Aug-10	0	n	azathioprine	azathioprine 75 mg/day
37	76	2017	MG	M	2007	Nov-16	120	66	late	17.4	0	8	1	1	0.125	n	NA	NA	NA	0	n	none
38	70	2017	MG	M	unk	2001	192	54	late	0	0	4.5	2	3	0.375	n	thymus atrophy	y	Nov-01	0	n	none	azathioprine stop Jan -16
39	53	2017	MG	F	unk	Feb-10	82	46	early	18.8	0	0.2	2B	2	0.25	y	thymoma AB Masaoka stage 2	y	May-10	480	n	azathioprine	azathioprine 100 mg/day
40	73	2017	MG	M	unk	2007	122	63	late	20	0	0.1	2A	1	0.125	n	NA	n	NA	0	n	none	azathioprine until Sept-10, switched to Ciclosporin 200 mg/day (due to Pure Red Cell Aplasia), stopped Apr-15
41	89	2017	MG	M	unk	May 14	34	87	late	7.3	0	0.1	2A	4	0.5	y	thymoma A Masaoka stage 2	y	Oct 14	180	n	azathioprine
42	82	2017	MG	F	unk	May 08	106	73	late	84.5	0	1.6	2B	2	0.25	y	thymoma pT1a Masaoka stage I	y	Jun-08	300	n	azathioprine
43	65	2017	MG	M	1994	unk	267	43	early	0.7	0	0.3	1	6	0.75	n	NA	n	NA	270	n	none	azathioprine until 2009, prednisone and mycophenolate mofetil until 2010
45	82	2017	MG	M	Jan-17	unk	6	82	late	1.4	0	1.6	1	4	0.5	n	NA	NA	NA	0	n	none	blood draw before start AChEI
48	29	2017	MG	M	Feb-09	May 2009	101	20	early	72.8	0	0.1	2A	3	0.375	n	follicular hyperplasia	y	Sep-08	150	n	none	azathioprine and mycophenolate mofetil in 2011, then stoppen because of side effects
49	73	2017	MG	F	Jul-17	Sep-17	3	73	late	3	0	3	2	7	0.875	n	NA	n	NA	0	n	none	AChEI started Oct 17, Prednisone started Dec 17
50	83	2017	MG	F	May 2017	Jul-17	4	83	late	39	0	2.3	2A	8	1	n	NA	n	NA	90	n	none	AChEI 3x 30 mg started
51	70	2017	MG	M	Aug-17	Sep-17	1	70	late	18.4	0	0	1	4	0.5	n	NA	n	NA	90	n	none	AChEI 3x30 mg started
52	62	2017	MG	M	Apr-15	Feb-16	20	59	late	20.6	0	0	1	3	0.375	n	NA	n	NA	0	n	none	blood draw before start Prednisone
53	83	2017	MG	M	Sep-17	Nov-17	1	83	late	7.4	0	0.1	1	4	0.5	n	NA	n	NA	0	n	none	blood draw before start AChEI
56	48	2018	MG	M	Jan-18	Jan-18	0	48	early	17.5	0	0.1	1	6	0.75	n	NA	n	NA	90	n	none	AChEI 3x30 mg started
57	60	2018	MG	M	Jan-18	Feb-18	1	60	late	24.1	0	0.1	1	7	0.875	n	NA	n	NA	0	n	none	AChEI 3x60 mg started
58	80	2018	MG	F	2018-04-01	2018-04-01	0	80	late	53.1	0.01	1.3	2B	unk	0.667	n	NA	n	NA	0	n	none	blood draw before start AChEI and Prednisone
22	47	2016	CTRL	F	NA	NA	NA	NA	NA	NA	NA	NA	NA	NA	NA	NA	NA	NA	NA	NA	n	none
23	49	2016	CTRL	F	NA	NA	NA	NA	NA	NA	NA	NA	NA	NA	NA	NA	NA	NA	NA	NA	n	none
24	50	2017	CTRL	M	NA	NA	NA	NA	NA	NA	NA	NA	NA	NA	NA	NA	NA	NA	NA	NA	n	none
25	56	2017	CTRL	F	NA	NA	NA	NA	NA	NA	NA	NA	NA	NA	NA	NA	NA	NA	NA	NA	n	none
26	53	2016	CTRL	M	NA	NA	NA	NA	NA	NA	NA	NA	NA	NA	NA	NA	NA	NA	NA	NA	n	none
27	61	2016	CTRL	M	NA	NA	NA	NA	NA	NA	NA	NA	NA	NA	NA	NA	NA	NA	NA	NA	n	none
29	51	2016	CTRL	M	NA	NA	NA	NA	NA	NA	NA	NA	NA	NA	NA	NA	NA	NA	NA	NA	n	none
30	71	2017	CTRL	F	NA	NA	NA	NA	NA	NA	NA	NA	NA	NA	NA	NA	NA	NA	NA	NA	n	none
31	71	2017	CTRL	M	NA	NA	NA	NA	NA	NA	NA	NA	NA	NA	NA	NA	NA	NA	NA	NA	n	none
32	75	2017	CTRL	M	NA	NA	NA	NA	NA	NA	NA	NA	NA	NA	NA	NA	NA	NA	NA	NA	n	none
33	77	2017	CTRL	M	NA	NA	NA	NA	NA	NA	NA	NA	NA	NA	NA	NA	NA	NA	NA	NA	n	none
34	83	2017	CTRL	M	NA	NA	NA	NA	NA	NA	NA	NA	NA	NA	NA	NA	NA	NA	NA	NA	n	none
61	44	2016	CTRL	M	NA	NA	NA	NA	NA	NA	NA	NA	NA	NA	NA	NA	NA	NA	NA	NA	n	none
62	38	2016	CTRL	M	NA	NA	NA	NA	NA	NA	NA	NA	NA	NA	NA	NA	NA	NA	NA	NA	n	none
63	71	2017	CTRL	M	NA	NA	NA	NA	NA	NA	NA	NA	NA	NA	NA	NA	NA	NA	NA	NA	n	none
64	73	2017	CTRL	F	NA	NA	NA	NA	NA	NA	NA	NA	NA	NA	NA	NA	NA	NA	NA	NA	n	none
65	86	2017	CTRL	M	NA	NA	NA	NA	NA	NA	NA	NA	NA	NA	NA	NA	NA	NA	NA	NA	n	none
66	50	2017	CTRL	F	NA	NA	NA	NA	NA	NA	NA	NA	NA	NA	NA	NA	NA	NA	NA	NA	n	none
67	72	2017	CTRL	M	NA	NA	NA	NA	NA	NA	NA	NA	NA	NA	NA	NA	NA	NA	NA	NA	n	none
68	76	2017	CTRL	M	NA	NA	NA	NA	NA	NA	NA	NA	NA	NA	NA	NA	NA	NA	NA	NA	n	none
69	55	2017	CTRL	M	NA	NA	NA	NA	NA	NA	NA	NA	NA	NA	NA	NA	NA	NA	NA	NA	n	none

## Sheet: Data_S2_cohort_thymus
Supplementary Data 2
Clinical and demographic characterization of patients enrolled in the thymus spectral cytometry study
Histology staging was performed by a pathologist independent of this study. anti-AChR and -titin antibodies measured before thymectomy. CTRLs did not complain of myasthenic symptoms during the follow-up period.
MG = Myasthenia gravis; CTRL = control; m = male; f = female; y = yes; n = no; NA = non-applicable; unk = unknown; MMF = mycophenolate mofetil; MTX = methotrexate.
sample_id	group	clinical diagnosis	autoimmune comorbidity	age at time of thymectomy	early vs late onset 50	m/f	year thymectomy	thymoma y/n	histology/staging	steroid y/n	steroid dose (mg/d)	other immunosuppressive therapy	a AChR nmol l	a Titin Quot	duration of follow-up after surgery months	Column2	Column3
1	CTRL	incidental mass lesion	diabetes mellitus type 2	52	NA	m	2019	y	thymoma A/B, and normal thymic tissue	n	NA	n	1.6	0.1	>15
2	MG	myasthenia gravis	none	28	early	f	2019	n	lymphofollicular thymus hyperplasia	n	NA	n	141.4	0.1	>15
3	MG	myasthenia gravis	none	71	late	m	2019	y	thymoma B2, small islets of normal thymic tissue	y	20	y (MMF 1.5 g/d)	50.1	0.2	>16
4	MG	myasthenia gravis	none	28	early	f	2019	n	normal thymic tissue, several secondary lymph follicles	y	15	n	209	0.1	>13
5	CTRL	incidental mass lesion	none	52	NA	m	2019	y	thymoma A/B, normal thymic tissue	n	NA	n	0	1.8	>13
6	CTRL	incidental mass lesion; thyroid cancer	immune thrombocytopenia	44	NA	f	2019	n	hyperplastic thymus, fat	n	NA	y (MTX 10 mg/week)	unk	unk	>15
8	CTRL	incidental mass lesion	none	38	NA	f	2019	n	fatty and thymus tissue, lymph node	n	NA	n	unk	unk	>3
9	MG	myasthenia gravis	psoriasis vulgaris	54	early	m	2019	n	involuted thymic tissue	y	10	y (MMF 2 g/d)	1.2	0.1	>14
10	CTRL	incidental mass lesion	none	23	NA	f	2019	n	thymic hyperplasia, no thymoma	n	NA	n	unk	unk	>4
12	CTRL	thymoma recurrent, no myasthenia	none	66	NA	m	2020	y	thymoma B1	n	NA	n	unk	unk	>10

## Sheet: Data_S3_cohort_thymus_IHC
Supplementary Data 3
Clinical and demographic characterization of patients enrolled in the thymus IHC study
Histology staging was performed by a pathologist independent of this study. anti-AChR and -titin antibodies measured before (or in the year of) thymectomy. CTRLs did not complain of myasthenic symptoms during the follow-up period.
MG = Myasthenia gravis; CTRL = control; m = male; f = female; y = yes; n = no; NA = non-applicable; unk = unknown; MMF = mycophenolate mofetil; MTX = methotrexate; AZA = azathioprine
sample_id	group	clinical diagnosis	autoimmune comorbidity	age at time of thymectomy	early vs late onset 50	m/f	year thymectomy	thymoma y/n	histology/staging	steroid y/n	steroid dose (mg/d)	other immunosuppressive therapy	a AChR nmol l	a Titin Quot	duration of follow-up after surgery months	patient also part of S2: thymus spectral cytometry study y/n	Column2
1	CTRL	thymoma recurrent, no myasthenia	none	66	NA	m	2020	y	thymoma B1	n	NA	n	unk	unk	>10	y
2	CTRL	incidental mass lesion	none	23	NA	f	2019	n	thymic hyperplasia, no thymoma	n	NA	n	unk	unk	>4	y
3	CTRL	incidental mass lesion	none	52	NA	m	2019	y	thymoma A/B, normal thymic tissue	n	NA	n	0	1.8	>13	y
4	MG	myasthenia gravis	none	74	late	m	2008	y	thymoma A/B, fatty and atrophic thymic tissue	n	NA	y (AZA 100 mg/d)	29.5	1.9	>141	n
5	MG	myasthenia gravis	none	60	late	m	2010	n	involuted thymic tissue	y	50	y (AZA 150 mg/d)	27	2.4	>98	n
6	MG	myasthenia gravis	psoriasis vulgaris	54	early	m	2019	n	involuted thymic tissue	y	10	y (MMF 2 g/d)	1.2	0.1	>14	y
7	MG	myasthenia gravis	multiple sclerosis	67	late	m	2019	n	fatty and atrophic thymus tissue, lymph node	y	15	y (AZA 150 mg/d)	75.6	19	> 6	n
8	MG	myasthenia gravis	none	71	late	m	2019	y	thymoma B2, small islets of normal thymic tissue	y	20	y (MMF 1.5 g/d)	50.1	0.2	>16	y
9	MG	myasthenia gravis	none	28	early	f	2019	n	lymphofollicular thymus hyperplasia	n	NA	n	141.4	0.1	>15	y
10	CTRL	incidental mass lesion	possible Sjögren`s syndrome	58	NA	f	2019	n	thymic hyperplasia, no thymoma	n	NA	n	unk	unk	>15	n
11	CTRL	incidental mass lesion	none	38	NA	f	2019	n	fatty and thymus tissue, lymph node	n	NA	n	unk	unk	>3	y
12	MG	myasthenia gravis	none	59	late	f	2019	y	thymoma B and normal thymic tissue	y	50	y (AZA 150 mg/d)	92	1.3	>18	n
13	MG	myasthenia gravis	none	28	early	f	2019	n	normal thymic tissue, several secondary lymph follicles	y	15	n	209	0.1	>13	y
14	MG	myasthenia gravis	none	48	early	m	2019	n	fatty and thymus tissue	n	NA	n	2.2	unk	>1	n
15	CTRL	incidental mass lesion	type II diabetes	52	NA	m	2019	y	thymoma A/B and normal thymic tissue	n	NA	n	1.6	0.1	>15	y
16	MG	myasthenia gravis	thyreoiditis	21	early	m	2009	n	lymphofollicular thymus hyperplasia	n	NA	n	41.8	0.2	>132	n
17	MG	myasthenia gravis	none	51	late	m	2017	y	thymic carcinoma/ thymoma, hyperplastic thymic tissue	n	NA	n	54.2	0.1	>36	n
18	MG	myasthenia gravis	none	45	early	f	2010	y	thymoma A/B, thymitis	n	NA	n	29.7	1.5	>122	n
19	MG	myasthenia gravis	none	52	late	m	2010	y	thymoma B2, residual hyperplastic thymic tissue	n	NA	n	64.6	11.7	>123	n
